# Supplementary material for: Injectable Hyaluronan-Based Thermoresponsive Hydrogels for Dermatological Applications
Source: Pharmaceutics. 2023 Jun 11;15(6):1708. doi: 10.3390/pharmaceutics15061708 (PMC10302034; doi:10.3390/pharmaceutics15061708)
Supplement: Supplementary file 1 [file pharmaceutics-15-01708-s001.zip]

Archive with 1 entries (1 files):
- pharmaceutics-2373622-supplementary.pdf
